# Supplementary material for: A Polysorbate-Based Lipid Nanoparticle Vaccine Formulation Induces In Vivo Immune Response Against SARS-CoV-2
Source: Pharmaceutics. 2025 Mar 29;17(4):441. doi: 10.3390/pharmaceutics17040441 (PMC12030230; doi:10.3390/pharmaceutics17040441)
Supplement: Supplementary file 1 [file pharmaceutics-17-00441-s001.zip]

Archive with 1 entries (1 files):
- pharmaceutics-3525384-supplementary.pdf
